# Supplementary material for: Rehmannia glutinosa RgMATE35 Participates in the Root Secretion of Phenolic Acids and Modulates the Development of Plant Replant Disease
Source: Plants (Basel). 2024 Oct 28;13(21):3007. doi: 10.3390/plants13213007 (PMC11548660; doi:10.3390/plants13213007)
Supplement: Supplementary file 1 [file plants-13-03007-s001.zip › Supplementary File S1.xlsx]

## Sheet: Table S1
Supplementary File 1 includes 8 subtables.
Table S1 Quality assay of isolated RNAs in various tissues of R. glutinosa during these cultivation periods (Note: the error bars represent the standard error (n = 3).
Culture days Tissues	Quality indices	30	60	90	120	150
Root tips	RIN	8.51±0.21	7.93±0.35	8.01±0.46	7.52±0.63	7.69±0.62
	28S/18S	2.01±0.11	2.12±0.34	2.21±0.06	2.26±0.05	2.13±0.16
	OD260/OD280	2.05±0.09	2.00±0.06	1.97±0.11	1.98±0.08	2.05±0.04
	OD260/OD230	2.14±0.13	2.23±0.04	2.05±0.07	2.09±0.09	2.15±0.08
Fiberous roots	RIN	8.05±0.39	7.83±0.56	7.78±0.57	7.63±0.29	8.27±0.34
	28S/18S	2.03±0.21	1.98±0.24	2.02±0.18	2.61±0.22	2.69±0.22
	OD260/OD280	2.08±0.11	2.04±0.18	1.98±0.05	1.99±0.13	2.01±0.12
	OD260/OD230	2.25±0.18	2.37±0.12	2.26±0.13	2.21±0.04	2.19±0.09
Tuberous roots	RIN	7.74±0.47	8.06±0.37	7.83±0.55	8.85±0.52	7.93±0.58
	28S/18S	2.14±0.13	2.31±0.19	2.43±0.19	2.64±0.20	2.63±0.24
	OD260/OD280	1.99±0.08	2.03±0.12	2.06±0.16	2.07±0.13	2.00±0.12
	OD260/OD230	2.00±0.16	2.26±0.15	2.27±0.11	2.21±0.04	2.16±0.09
Stems	RIN	7.62±0.61	7.58±0.45	8.16±0.48	8.14±0.39	7.96±0.55
	28S/18S	2.83±0.22	2.82±0.37	2.72±0.17	2.77±0.18	2.83±0.26
	OD260/OD280	2.01±0.15	1.99±0.11	2.04±0.08	2.06±0.11	2.09±0.13
	OD260/OD230	2.18±0.14	2.19±0.24	2.01±0.15	2.06±0.12	2.11±0.18
Old leaves	RIN	7.68±0.59	7.79±0.41	7.51±0.46	7.52±0.46	7.59±0.27
	28S/18S	2.67±0.36	2.65±0.28	2.61±0.24	2.66±0.24	2.73±0.09
	OD260/OD280	2.06±0.08	2.07±0.18	1.97±0.08	2.07±0.12	2.03±0.08
	OD260/OD230	2.25±0.14	2.19±0.16	2.21±0.17	2.33±0.24	2.39±0.17
Functional leaves	RIN	8.60±0.34	8.24±0.44	7.59±0.35	8.35±0.41	7.93±0.29
	28S/18S	2.11±0.19	2.05±0.15	2.06±0.12	2.13±0.13	2.18±0.11
	OD260/OD280	1.98±0.05	2.02±0.13	2.04±0.07	2.06±0.06	2.01±0.13
	OD260/OD230	2.11±0.11	2.16±0.14	2.02±0.09	2.18±0.14	2.11±0.10

## Sheet: Table S2
Table S2 The RgMATE35 expression profiles in various tissues of R. glutinosa during these cultivation periods (n = 3, p < 0.05).
Culture days Tissues	30	60	90	120	150
Root tips	29.78±3.21a	58.43±4.65a	57.23±4.83a	32.23±3.25a	21.23±2.49a
Fiberous roots	24.49±2.16b	43.33±3.94b	43.89±5.12b	24.33±2.79b	12.79±1.48b
Tuberous roots	14.58±1.56c	27.23±2.83c	25.49±2.14c	11.24±1.24c	8.27±0.89c
Stems	4.14±0.49d	3.23±0.25d	3.57±0.48d	2.24±0.34d	1.28±0.27d
Old leaves	2.35±0.32d	1.89±0.31d	1.79±0.24d	1.29±0.35d	1.00±0.45d
Functional leaves	2.34±0.24d	2.23±0.24d	3.25±0.47d	1.78±0.27d	1.23±0.24d

## Sheet: Table S3
Table S3 The [2H3]-FA and [2H6]-pCA efflux amounts (μM) was tested by RgMATE35 transport during these incubation periods (n = 3, p < 0.01).
Incubation time (min) Efflux amount(µM)		30	60	90	120
[2H3]-FA	Expressing-RgMATE35	3.35±0.45**	8.25±0.73**	9.88±0.97**	11.23±1.25**
	Water	1.43±0.38	1.72±0.57	2.01±0.29	2.12±0.35
[2H6]-pCA	Expressing -RgMATE35	3.36±0.45**	5.75±0.63**	7.67±0.76**	8.34±0.91**
	Control	1.38±0.28	1.88±0.21	1.99±0.42	2.19±0.42

## Sheet: Table S4
Table S4 Statistical data of the RgMATE35 expression levels from transgenic R. glutinosa seedlings (n = 3, p < 0.05) .
Genotypes		Relative expression level (2-△△CT)
Overexpression lines	RgMATE35-OE1	102.32±9.23a
	RgMATE35-OE2	115.48±11.12a
	RgMATE35-OE3	118.44±10.35a
WT lines		25.76±2.36b
RNAi repression lines	RgMATE35-RNAi1	10.33±1.09c
Functional leaves	RgMATE35-RNAi2	8.56±1.03c
Old leaves	RgMATE35-RNAi3	9.02±0.89c

## Sheet: Table S5
Table S5 Statistical data of root-secrected phenolic acid amounts in the transgenic and WT R. glutinosa sterile seedlings (n = 3, p < 0.05).
Culture days Pheolic acid contents		20	30	40	50
FA contents of root exudates (ng mL-1 )	RgMATE35-OE1	75.45±7.33a	102.55±11.78a	137.46±13.45a	148.67±14.79a
	RgMATE35-OE2	73.29±8.54a	95.34±10.35a	132.29±10.78a	138.67±9.33a
	RgMATE35-OE3	75.12±8.54a	98.56±10.35a	131.29±11.08a	136.67±8.45a
	WT	12.66±1.23b	20.34±1.46b	30.59±2.48b	46.79±4.07b
	RgMATE35-RNAi1	8.36±0.79b	11.36±1.24b	30.59±2.48c	46.79±4.07c
	RgMATE35-RNAi2	7.85±0.89b	9.87±1.04b	15.68±1.89c	23.28±2.05c
	RgMATE35-RNAi3	8.78±0.76b	11.02±1.28b	16.25±1.94c	24.67±2.29c
pCA contents of root exudates (ng mL-1 )	RgMATE35-OE1	124.79±12.56a	149.12±14.08a	187.49±17.84a	215.89±19.26a
	RgMATE35-OE2	120.64±10.39a	139.12±13.21a	178.33±12.84a	201.65±20.03a
	RgMATE35-OE3	121.82±9.39a	141.35±14.68a	165.36±15.79a	194.62±19.26a
	WT	27.49±3.79b	54.37±5.89b	79.16±7.98b	96.36±8.79b
	RgMATE35-RNAi1	21.87±1.82b	43.42±4.79b	51.17±6.12c	69.87±6.68c
	RgMATE35-RNAi2	20.56±1.97b	41.79±3.23b	51.82±4.84c	62.26±5.49c
	RgMATE35-RNAi3	20.87±2.07b	43.31±3.46b	52.56±5.89c	65.94±6.62c

## Sheet: Table S6
Table S6 Statistical analysis of expression levels of RgMATE35 and root biomass in the transgenic and WT R. glutinosa subjected to CM stress over time (n = 3, p < 0.05).
Days of CM stress Index		20	30	40	50	60
Expression levels of RgMATE35	RgMATE35-OE1-CM	289.77±25.68a	292.64±30.26a	327.24±30.23a	338.52±28.23a	322.45±29.77a
	WT-CM	35.04±4.25b	46.89±5.38b	79.68±8.43b	84.68±8.38b	89.36±9.25b
	RgMATE35-RNAi2-CM	10.05±1.56bc	22.28±1.78c	35.26±3.56c	37.58±3.82c	41.89±4.49c
	WT-NG	1.00±0.12c	2.89±0.45d	3.89±1.21d	5.66±1.21d	7.34±0.97d
Fresh weight of roots (g·plant-1)	WT-NG	1.46±0.18a	4.28±0.56a	8.96±0.88a	12.96±1.18a	15.83±1.37a
	RgMATE35-RNAi2-CM	1.35±0.15a	3.45±0.37a	7.23±0.75b	8.69±0.99b	9.73±1.02b
	WT-CM	1.24±0.18a	2.01±0.36b	5.36±0.48c	5.56±0.41c	4.57±0.52c
	RgMATE35-OE1-CM	1.23±0.11a	1.84±0.22c	4.01±0.41d	3.58±0.45d	3.01±0.37d

## Sheet: Table S7
Table S7 Oxidative stress indices in the roots of the transgenic RgMATE35 and WT plants subjected to CM stress (n = 3, p < 0.05).
Days of CM stress Index		20	30	40	50	60
POD activity (U·g-1·min-1 FW)	RgMATE35-OE1-CM	59.11±5.16a	45.34±4.79b	38.36±3.26c	24.39±2.52c	21.78±2.07c
	WT-CM	56.97±5.78ab	48.05±4.89b	42.05±4.39bc	37.12±4.36b	29.63±3.15b
	RgMATE35-RNAi2-CM	51.71±5.88ab	56.59±4.53ab	50.28±5.09ab	45.08±4.18b	39.24±3.92b
	WT-NG	47.26±4.39b	57.16±5.87a	55.09±6.05a	68.23±7.92a	77.89±7.01a
SOD activity (U·g-1·min-1 FW)	RgMATE35-OE1-CM	83.11±3.16a	71.34±3.79b	68.45±5.35c	44.39±2.52d	31.78±2.07c
	WT-CM	82.97±3.78ab	80.12±4.12b	75.79±5.29bc	62.12±3.45bc	51.63±2.15b
	RgMATE35-RNAi2-CM	80.71±3.88ab	85.59±4.53ab	84.36±7.29ab	73.08±4.18b	69.24±3.22a
	WT-NG	79.26±7.39b	89.98±7.65a	89.45±6.24a	91.76±7.92a	94.43±8.45a
CAT activity (U·g-1·min-1 FW)	RgMATE35-OE1-CM	12.06±1.16a	10.34±1.79b	8.35±0.79d	7.07±0.92d	6.78±0.87d
	WT-CM	11.92±1.08ab	13.12±1.12ab	12.79±1.25bc	12.12±145bc	9.63±0.97c
	RgMATE35-RNAi2-CM	10.02±0.88b	13.44±4.53ab	14.08±4.18b	14.08±4.18b	12.24±1.08b
	WT-NG	10.46±0.89b	16.98±1.65a	17.76±1.52a	17.76±1.52a	18.43±1.45a
APX activity (U·g-1·min-1 FW)	RgMATE35-OE1-CM	354.28±35.42a	312.45±29.56a	289.56±27.95c	240.33±21.33c	180.45±18.06d
	WT-CM	335.46±32.56a	345.78±33.59a	303.49±27.89bc	289.79±25.45bc	249.78±27.49c
	RgMATE35-RNAi2-CM	333.45±29.7a	356.89±30.5a	345.79±22.7ab	335.79±27.88ab	321.25±31.49b
	WT-NG	336.78±28.7a	359.56±29.5a	369.05±26.48a	370.35±31.24a	387.57±29.47a
MDA content (µg·g-1 FW)	RgMATE35-OE1-CM	5.08±0.36a	5.62±0.41a	5.89±0.38a	6.02±0.49a	6.82±0.46a
	WT-CM	4.79±0.39ab	5.12±0.29ab	5.27±0.51ab	5.69±0.32ab	6.16±0.41a
	RgMATE35-RNAi2-CM	4.43±0.37ab	4.67±0.37bc	4.99±0.38b	5.02±0.44bc	5.23±0.37bc
	WT-NG	4.12±0.41b	4.24±0.34c	4.18±0.32c	4.24±0.49c	4.56±0.34c
Proline content (µg·g-1 FW)	RgMATE35-OE1-CM	71.91±5.37a	65.87±4.68a	56.39±5.06b	49.33±3.97b	39.28±4.28c
	WT-CM	71.97±5.98a	68.59±6.47a	59.34±4.89bc	51.56±4.59a	47.89±4.79b
	RgMATE35-RNAi2-CM	70.35±5.24a	71.39±6.28a	65.78±5.78b	55.69±4.98a	53.21±5.04ab
	WT-NG	69.36±6.78a	72.45±7.29a	74.55±6.49a	74.47±5.14a	75.24±4.17a

## Sheet: Table S8
Table S8 The primer sequences of RgMATE35 used to clone and constructs, and the primer sequences of positive screened gene in R. glutinosa. Note: the lowercases represent the sequences of these vector adapters.
Primer type	Primer	Sequence (5'to 3')	Tm (°C)	Product length (bp)
CaMV35S:RgMATE35-GFP for subcellular localization	Forward	gactctagaggatccccgggggtaccATGGATCTTCTCCTTGTCGAGAAGACC	62.1	1539
	Reverse	ggtggtggtggtggtgctcgagCCGTGAAGAGACCAAAGTCACCACCAC	62.3
RgMATE35-mCherry for heterologous expression of Xenopus oocytes	Forward	gctgtacaagtccggactcagatctATGGATCTTCTCCTTGTCGAGAAGACC	62.1	1554
	Reverse	cagatcaagctatcatttatctagaCCTCTTTTAGTGCTTGAGGAGAGGCTC	62.6
RgMATE35-OE for overexpression	Forward	gctgtacaagtccggactcagatctATGGATCTTCTCCTTGTCGAGAAGACC	62.1	1554
	Reverse	cagctcctcgcccttgctcaccatCCTCTTTTAGTGCTTGAGGAGAGGCTC	62.6
RgMATE35-RNAi for RNAi knockdown	Forward	accaggtctcaggagGTTATCCCAACGCCACGTCATCAGTTAC	61.4	371
	Reverse	accaggtctcatcgtGAGGAGAGGCTCTTTAATTTCTTCCC	62.3
NPTII gene from positive transgenic plants	Forward	GATCTCCTGTCATCTCACCTTGCTCC	61.9	385
	Reverse	CAATATCACGGGTAGCCAACGCTATG	62.1
RgMATE35 gene for qRT-PCR	Forward	CGTGAATATAGGTTGTTAC	56.2	135
	Reverse	CAGATTAAGATGAGAGTTTG	56.4
RgActin gene for qRT-PCR	Forward	GCCATGTATGTTGCTATT	56.5	79
	Reverse	CACCAGAATCCATCACTA	57.2
